# Supplementary material for: Phosphoprotein Profile of Rice (Oryza sativa L.) Seedlings under Osmotic Stress after Pretreatment with Chitosan
Source: Plants (Basel). 2022 Oct 15;11(20):2729. doi: 10.3390/plants11202729 (PMC9611960; doi:10.3390/plants11202729)
Supplement: Supplementary file 1 [file plants-11-02729-s001.zip]

Archive with 2 entries (2 files):
- Table S2 phosphoproteins in KDML105.zip
- Table S1 phosphoproteins in LPT123.zip
